# Supplementary material for: Anti-Cancer Potential of Two Plasma-Activated Liquids: Implication of Long-Lived Reactive Oxygen and Nitrogen Species
Source: Cancers (Basel). 2020 Mar 19;12(3):721. doi: 10.3390/cancers12030721 (PMC7140060; doi:10.3390/cancers12030721)
Supplement: Supplementary file 1 [file cancers-12-00721-s001.zip]

Archive with 3 entries (3 files):
- cancers-733089-supplementary.docx
- Supplementary video 1.avi
- Supplementary video 2.avi
